# Supplementary material for: Alistipes putredinis Ameliorates Metabolic Dysfunction-Associated Steatotic Liver Disease in Rats via Gut Microbiota Remodeling and Inflammatory Suppression
Source: Nutrients. 2025 Jun 16;17(12):2013. doi: 10.3390/nu17122013 (PMC12196099; doi:10.3390/nu17122013)
Supplement: Supplementary file 1 [file nutrients-17-02013-s001.zip]

Archive with 1 entries (1 files):
- nutrients-3702816-supplementary.pdf
